# Supplementary material for: Determination of Five Sit-to-Stand Test Performance at Discharge of Stroke Patients
Source: Diagnostics (Basel). 2024 Feb 29;14(5):521. doi: 10.3390/diagnostics14050521 (PMC10930600; doi:10.3390/diagnostics14050521)
Supplement: Supplementary file 1 [file diagnostics-14-00521-s001.zip]

Archive with 1 entries (1 files):
- diagnostics-2858610-supplementary.pdf
